# Supplementary material for: FBXO24 deletion causes abnormal accumulation of membraneless electron-dense granules in sperm flagella and male infertility
Source: eLife. 2024 Aug 20;13:RP92794. doi: 10.7554/eLife.92794 (PMC11335345; doi:10.7554/eLife.92794)
Supplement: Figure 1—source data 1. [file elife-92794-fig1-data1.zip]

Archive with 2 entries (2 files):
- Figure 1-source data 1/Figure 1A_edited.tif
- Figure 1-source data 1/Figure 1B_edited.tif
