# Supplementary material for: FBXO24 deletion causes abnormal accumulation of membraneless electron-dense granules in sperm flagella and male infertility
Source: eLife. 2024 Aug 20;13:RP92794. doi: 10.7554/eLife.92794 (PMC11335345; doi:10.7554/eLife.92794)
Supplement: Figure 1—source data 2. [file elife-92794-fig1-data2.zip]

Archive with 4 entries (4 files):
- Figure 1-source data 2/Raw RT-PCR gel for Figure 1A_Actb_unedited.tiff
- Figure 1-source data 2/Raw RT-PCR gel for Figure 1A_Fbxo24_unedited.tiff
- Figure 1-source data 2/Raw RT-PCR gel for Figure 1B_Actb_unedited.tiff
- Figure 1-source data 2/Raw RT-PCR gel for Figure 1B_Fbxo24_unedited.tiff
