# Supplementary material for: FBXO24 deletion causes abnormal accumulation of membraneless electron-dense granules in sperm flagella and male infertility
Source: eLife. 2024 Aug 20;13:RP92794. doi: 10.7554/eLife.92794 (PMC11335345; doi:10.7554/eLife.92794)
Supplement: Figure 1—source data 4. [file elife-92794-fig1-data4.zip]

Archive with 6 entries (6 files):
- Figure 1-source data 4/Raw Western blot for Figure 1D_Left_1D4_unedited.tif
- Figure 1-source data 4/Raw Western blot for Figure 1D_Left_FLAG_unedited.tif
- Figure 1-source data 4/Raw Western blot for Figure 1D_Left_â┐-Tubulin_unedited.tif
- Figure 1-source data 4/Raw Western blot for Figure 1D_Right_1D4_unedited.tif
- Figure 1-source data 4/Raw Western blot for Figure 1D_Right_FLAG_unedited.tif
- Figure 1-source data 4/Raw Western blot for Figure 1D_Right_â┐-Tubulin_unedited.tif
