# Supplementary material for: FBXO24 deletion causes abnormal accumulation of membraneless electron-dense granules in sperm flagella and male infertility
Source: eLife. 2024 Aug 20;13:RP92794. doi: 10.7554/eLife.92794 (PMC11335345; doi:10.7554/eLife.92794)
Supplement: Figure 3—source data 3. [file elife-92794-fig3-data3.zip]

Archive with 1 entries (1 files):
- Figure 3-source data 3/Figure 3H_edited.tif
