# Supplementary material for: FBXO24 deletion causes abnormal accumulation of membraneless electron-dense granules in sperm flagella and male infertility
Source: eLife. 2024 Aug 20;13:RP92794. doi: 10.7554/eLife.92794 (PMC11335345; doi:10.7554/eLife.92794)
Supplement: Figure 3—figure supplement 1—source data 2. [file elife-92794-fig3-figsupp1-data2.zip]

Archive with 5 entries (5 files):
- Figure 3-figure supplement 1-source data 2/Raw western blot for Figure 3-figure supplement 1D_IZUMO1_unedited.tif
- Figure 3-figure supplement 1-source data 2/Raw western blot for Figure 3-figure supplement 1D_STX2_unedited.tif
- Figure 3-figure supplement 1-source data 2/Raw western blot for Figure 3-figure supplement 1E_ADAM3_unedited.tif
- Figure 3-figure supplement 1-source data 2/Raw western blot for Figure 3-figure supplement 1E_LY6K_unedited.tif
- Figure 3-figure supplement 1-source data 2/Raw western blot for Figure 3-figure supplement 1E_SLC2A3_unedited.tif
