# Supplementary material for: FBXO24 deletion causes abnormal accumulation of membraneless electron-dense granules in sperm flagella and male infertility
Source: eLife. 2024 Aug 20;13:RP92794. doi: 10.7554/eLife.92794 (PMC11335345; doi:10.7554/eLife.92794)
Supplement: Figure 5—source data 1. [file elife-92794-fig5-data1.zip]

Archive with 4 entries (4 files):
- Figure 5-source data 1/Figure 5B_edited.tif
- Figure 5-source data 1/Figure 5D_edited.tif
- Figure 5-source data 1/Figure 5E_edited.tif
- Figure 5-source data 1/Figure 5F_edited.tif
