# Supplementary material for: FBXO24 deletion causes abnormal accumulation of membraneless electron-dense granules in sperm flagella and male infertility
Source: eLife. 2024 Aug 20;13:RP92794. doi: 10.7554/eLife.92794 (PMC11335345; doi:10.7554/eLife.92794)
Supplement: Figure 5—source data 2. [file elife-92794-fig5-data2.zip]

Archive with 16 entries (16 files):
- Figure 5-source data 2/Raw Western blot for Figure 5B_IPO5_unedited.tif
- Figure 5-source data 2/Raw Western blot for Figure 5B_IZUMO1_unedited.tif
- Figure 5-source data 2/Raw Western blot for Figure 5B_KPNA2_unedited.tif
- Figure 5-source data 2/Raw Western blot for Figure 5B_KPNB1_unedited.tif
- Figure 5-source data 2/Raw Western blot for Figure 5D_FLAG_unedited.tif
- Figure 5-source data 2/Raw Western blot for Figure 5D_IPO5_unedited.tif
- Figure 5-source data 2/Raw Western blot for Figure 5D_â└-actin_unedited.tif
- Figure 5-source data 2/Raw Western blot for Figure 5E_FLAG_unedited.tif
- Figure 5-source data 2/Raw Western blot for Figure 5E_IPO5_unedited.tif
- Figure 5-source data 2/Raw Western blot for Figure 5E_KPNB1_unedited.tif
- Figure 5-source data 2/Raw Western blot for Figure 5E_â└-actin_unedited.tif
- Figure 5-source data 2/Raw Western blot for Figure 5F_Input_FLAG_unedited.tif
- Figure 5-source data 2/Raw Western blot for Figure 5F_Input_PA_unedited.tif
- Figure 5-source data 2/Raw Western blot for Figure 5F_Input_â└-actin_unedited.tif
- Figure 5-source data 2/Raw Western blot for Figure 5F_IP_HA_unedited.tif
- Figure 5-source data 2/Raw Western blot for Figure 5F_IP_PA_unedited.tif
