# Supplementary material for: FBXO24 deletion causes abnormal accumulation of membraneless electron-dense granules in sperm flagella and male infertility
Source: eLife. 2024 Aug 20;13:RP92794. doi: 10.7554/eLife.92794 (PMC11335345; doi:10.7554/eLife.92794)
Supplement: Figure 5—figure supplement 1—source data 2. [file elife-92794-fig5-figsupp1-data2.zip]

Archive with 9 entries (9 files):
- Figure 5-figure supplement 1-source data 2/Raw Western blot for Figure 5-figure supplement 1A_ADAD1_unedited.tif
- Figure 5-figure supplement 1-source data 2/Raw Western blot for Figure 5-figure supplement 1A_ADAD2_unedited.tif
- Figure 5-figure supplement 1-source data 2/Raw Western blot for Figure 5-figure supplement 1A_MILI_unedited.tif
- Figure 5-figure supplement 1-source data 2/Raw Western blot for Figure 5-figure supplement 1A_MIWI_unedited.tif
- Figure 5-figure supplement 1-source data 2/Raw Western blot for Figure 5-figure supplement 1A_RNF-17_unedited.tif
- Figure 5-figure supplement 1-source data 2/Raw Western blot for Figure 5-figure supplement 1A_TSKS_unedited.tif
- Figure 5-figure supplement 1-source data 2/Raw Western blot for Figure 5-figure supplement 1A_TSSK1_unedited.tif
- Figure 5-figure supplement 1-source data 2/Raw Western blot for Figure 5-figure supplement 1A_YTHDC2_unedited.tif
- Figure 5-figure supplement 1-source data 2/Raw Western blot for Figure 5-figure supplement 1A_â└-actin_unedited.tif
