# Supplementary material for: FBXO24 deletion causes abnormal accumulation of membraneless electron-dense granules in sperm flagella and male infertility
Source: eLife. 2024 Aug 20;13:RP92794. doi: 10.7554/eLife.92794 (PMC11335345; doi:10.7554/eLife.92794)
Supplement: Figure 5—figure supplement 2—source data 2. [file elife-92794-fig5-figsupp2-data2.zip]

Archive with 2 entries (2 files):
- Figure 5-figure supplement 2-source data 2/Raw western blot for Figure 5-figure supplement 2B_FLAG_unedited.tif
- Figure 5-figure supplement 2-source data 2/Raw western blot for Figure 5-figure supplement 2B_â└-actin_unedited.tif
